# Supplementary material for: Depression does not predict clinical outcome of Chinese peritoneal Dialysis patients after adjusting for the degree of frailty
Source: BMC Nephrol. 2020 Aug 5;21:329. doi: 10.1186/s12882-020-01994-4 (PMC7405374; doi:10.1186/s12882-020-01994-4)
Supplement: Supplementary file 2 — Additional file 2. All raw data of our present study. [file 12882_2020_1994_MOESM2_ESM.xlsx]

## Sheet: Use
Case	Sex	Dx	HBV	HCV	DM	IHD	CVA	PVD	Immune	CLung	Cancer	Charlson	Age	DuraDial	Wt	Ht	Waist	Hip	PDBy	SBP	DBP	Hb	Ca	PO4	Alb	Glucose	Chol	TG	LDL	HDL	DP4	MTAC	KTVT	GFR	NPNA	FEBM	SGA_Ov	MIS_total	Charlson	FQ_total	PHQ_total	NoAdm	DuHosp	NOP	PeriRate	TQFU	TQStat	SurvFU	SurvStat
G001	1	HTN	0	0	0	0	0	0	0	0	0	2	42.8528	30.7	77.6	161.5	98	97	1	161.333	99.3333	10.7667	2.28333	2.4	33	5.1	3.4	1.4	2.1	0.7	0.718116	10.6587	1.40664	2.15831	1.00377	49.9106	6	5	6	8	1	2	38	0	0	26.1667	0	26.1667	0
G002	0	GN	1	0	0	0	0	0	0	0	0	4	52.7283	105.467	63.1	156	101	97	1	162	76	8.93333	2.06	2.35667	30	6.9	5	0.7	2.9	1.7	0.894052	22.4375	1.52296	0	0.937224	48.4379	5	7	6	4	3	2	4	0	0	26.7	0	26.7	0
G003	1	HTN	0	0	1	1	0	0	0	0	0	9	75.3101	45.8	75.3	164	99.3	103.5	1	131.333	63	8.9	2.14333	2.1	33	3.8	3.7	0.9	1.5	1.9	0.513109	4.87229	1.54857	0.495846	1.08599	59.9577	5	8	8	8	7	2	7	0	0	26.6333	0	26.6333	0
G004	0	Unknown	0	0	0	0	0	0	0	0	0	4	60.9719	99.2	46	157	77	85	1	121	63.3333	9.6	1.98667	1.42333	30	5.9	4.6	1	3	1.2	0.513847	6.69363	1.57378	0	0.764865	67.4183	4	14	4	3	15	1	18	0	0	26	0	26	0
G005	1	DM	0	1	1	0	1	0	0	0	0	8	56.178	21.6	72	162	100	102	1	154	85.3333	8.56667	2.03	1.38667	36	6.5	6.6	8.9	2.6	0.61	0.676728	9.4391	1.51697	5.40642	0.738936	29.5294	6	6	5	11	13	1	4	0	0	1	1	1	1
G006	1	GN	0	1	0	0	0	0	0	0	1	8	66.3217	51.5667	76	165	103	107	0	136.667	86.3333	9.9	2.32667	1.49333	33	6.4	2.4	1.2	1.2	0.7	0.742133	11.349	1.4028	0	1.04707	70.2983	5	10	9	16	13	4	9	0	0	16.2	1	16.2	1
G007	0	DM	0	0	1	0	0	0	0	0	0	6	66.193	42.9333	45.4	146	81	86	1	137.667	54.6667	8.53333	2.15667	2.55	40	3.9	6.7	2.7	4.3	1.1	0.672769	11.8766	1.88422	0	1.02689	74.5537	5	8	5	16	17	2	7	0	0	26.7	0	26.7	0
G008	0	GN	0	0	0	0	0	0	0	0	0	4	68.6105	140.4	48.3	148	89	90	1	115.667	56.6667	9	2.38	1.77	35	5.6	3.8	1.1	2.2	1.1	0.684269	11.9328	1.414	0	0.899914	66.1411	4	10	5	7	12	1	1	0	0	11.8333	1	11.8333	0
G009	0	Urology	0	0	0	0	0	0	0	0	0	4	64.115	33.3667	58.7	150	93	100	1	153.667	74.6667	8.46667	2.09333	1.91667		4.8	4.1	0.4	1.8	2.2	0.806585	15.8242	2.42712	0	1.07888	63.1339	5	10	4	6	4	7	41	1	1.01695	11.8	1	11.8	1
G010	0	GN	0	0	0	0	0	0	0	0	0	3	53.5305	311.567	54.5	149	97	103	1	171.667	90	7.46667	2.12667	1.49	35	4.1	4.8	1.9	2.7	1.2	0.610861	8.67518	1.52351	2.23758	0.988054	39.8277	4	13	3	13	7	4	23	0	0	26.4667	0	26.4667	0
G011	1	DM	0	0	1	0	0	0	0	0	0	8	81.347	46.5	71.1	157	100	108	1	150.333	76.3333	9.2	2.34667	1.67667	42	7.7	6.6	4.5		0.81	0.694071	10.0775	1.96487	2.07186	1.07466	45.7505	5	8	7	10	3	4	27	0	0	18.8	1	19.5333	1
G012	1	GN	0	0	1	0	0	0	0	0	0	4	42.4312	37.1667	89	165	101.5	105.5	1	128	67.6667	7.7	2.42	3.68	34	6.4	4.6	2.6	2.8	0.7	0.56766	5.55941	1.01874	0.46515	1.11555	56.2619	5	9	3	12	20	7	24	0	0	7.33333	1	7.33333	0
G013	1	HTN	0	0	0	1	0	0	0	0	0	7	70.2231	98.2333	65.1	162	99	96	1	128	70	9.13333	2.14333	1.65333	36	5.1	3.6	0.9	1.8	1.4	0.664761	9.59265	1.50117	0	0.836131	61.0117	5	5	5	6	5	2	20	0	0	17.1333	1	17.1333	1
G014	1	DM	0	0	1	0	0	0	0	0	0	4	37.6646	6.43333	65.7	174	92	102	1	128.333	73	10.1	2.17667	2.22333	38	3.8					0.71876	10.5838	1.40251	2.0438	0.964132	52.5728	6		5	7	1	1	8	1	1	26.6333	0	26.6333	0
G015	0	GN	0	0	0	0	0	0	1	0	0	4	51.551	191.267	62	166	82	103	1	134.667	78	11.4667	2.31	2.43	32	4.1	5.4	1.3	3.6	1.2	0.562217	7.21661	1.52121	0	0.900165	68.5414	5	9	3	7	9	1	1	0	0	26.4667	0	26.4667	0
G016	1	Unknown	0	0	0	0	1	0	0	0	0	7	72.9336	6.9	55.8	164	86	85	1	161	85.3333	9.96667	2.20667	1.56333	33	4.7	2.8	1.4	1.5	0.6	0.627105	8.61638	1.52817	0.711735	0.655709	44.809	5	7	5	8	5	2	2	0	0	25.9333	0	25.9333	0
G017	0	DM	0	0	1	0	0	1	0	0	0	8	71.3046	150.9	53.4	149	93	99	1	123	55.3333	9.86667	2.12	1.17333	31	8	4.7	2	2.8	1	0.462667	5.06623	2.95184	0	0.936991	58.4816	5	9	8	15	2	4	22	0	0	24.2589	1	24.2589	1
G018	1	DM	0	0	1	0	0	0	0	0	0	4	48.8131	10.4	80	164	103	101	1	122.333	77.6667	10.5333	2.12333	1.58	38	7.2	4	1.6	2.1	1.1	0.727969	10.2152	2.41494	7.01558	1.93136	33.5774	6	5	4	9	4	1	2	0	0	26.6333	0	26.6333	0
G019	1	GN	0	0	0	0	0	0	0	0	0	5	73.5086	59.1	62.7	164	92	94	1	142	80	10.4333	2.14667	2.16667	39	4.9	4.1	1	2.5	1.7			1.8023	0.0511393	0.856484	68.7291	6	6	6	5	0	0	0	0	0	16.4	1	16.4	1
G020	1	HTN	1	0	0	0	0	0	0	0	0	4	51.7153	73.7333	59.7	159	83	92	1	125.667	88.3333	11.2333	1.91667	1.50333	36	5.3	3.2	1.4	1.8	0.7	0.528473	6.83485	1.62336	0	0.903978	74.6056	5	7	4	7	1	2	9	0	0	26.6333	0	26.6333	0
G021	1	DM	0	0	1	0	1	0	0	0	0	9	70.5708	26.9667	73.7	162	106	101	1	172	80.3333	10.7667	2.29333	1.5	37	6.7	5.6	1.7	4.1	0.7	0.799926	14.2648	1.3932	2.08043	0.932185	38.2787	4	9	6	9	15	4	44	2	13.0909	1.83333	1	2.96667	1
G022	0	GN	0	0	0	0	0	0	0	0	0	2	44.95	94.5	63.1	157	88	95	1	141.333	94	9.5	2.35667	2.48	30	5.4	5.8	1.2	3.6	1.7	0.656154	9.86424	1.89191	0	1.10486	61.5978	6	7	3	11	12	0	0	0	0	26.4667	0	26.4667	0
G023	1	GN	1	0	0	0	0	0	0	0	1	8	66.0972	31.1	65.1	167	91	97	1	116.333	73.3333	13.1	2.48333	1.71333	38	5.4	6.8	6.4	4.2	0.7	0.595329	7.51437	2.69921	7.63311	1.24219	32.7658	6	2	7	6	3	0	0	0	0	26.6333	0	26.6333	0
G024	1	DM	0	0	1	0	0	0	0	0	0	7	75.3484	48.3		166	94	97	1	145.667	73	12.4667	2.43	1.96333	32	11.3	3	2.2	1.3	0.8	0.693792	9.51358	1.81591	3.61239	1.22359	41.985	6		8	9	7	5	39	0	0	11.5333	1	11.5333	1
G025	1	Urology	0	0	0	0	0	0	0	0	0	4	66.6639	72.2333	55	172	86	88	1	130.333	71.3333	10.4333	2.17	1.49333	35	4.7	6.5	0.9	1.9	2.2	0.520193	5.37004	2.40669	5.62966	1.11481	36.1871	4	10	5	6	4	1	5	0	0	26.1667	0	26.1667	0
G026	0	HTN	0	0	0	0	0	0	0	0	0	4	69.6099	22.6667	59.6	147	92	94	1	128.333	76.3333	8.96667	2.27667	1.61	35	5.6	5.21	2.3	1.5	2.6	0.656769	10.0736	2.16479	0.638524	1.14663	51.9964	6	6	4	8	15	4	44	0	0	26.4667	0	26.4667	0
G027	0	GN	0	0	0	0	0	0	1	0	0	3	41.1034	13.3667	47.2	156	81	94	1	150	83.3333	10.0667	2.15333	1.48333	32	4.3	3.4	0.9	1.1	1.9	0.736703	13.997	1.3878	0	0.646714	48.1251	5	11	3	10	4	0	0	0	0	26	0	26	0
G028	1	DM	0	0	1	0	0	0	0	0	0	5	55.1239	1.06667	62.8		83	91	1	151	72.6667	8.86667	2.01	2.45333	31	7.4	5.8	1.1	4.1	1.2	0.462176	4.22021	1.0016	0	1.03555	50.3863	5		6	8	2	0	0	0	0	25.9333	0	25.9333	0
G029	0	Unknown	0	0	0	0	0	0	0	0	0	4	64.3778	81.8333	58.7	157	90.6	91.7	1	138.667	68.6667	9.36667	2.12	2.30333	32	6.1	6	1.4	3.9	1.4	0.537212	5.93719	1.64387	0.211218	0.974061	59.5874	5	10	4	4	6	1	1	0	0	26.2333	0	26.2333	0
G030	0	DM	0	0	1	1	1	0	0	0	0	11	74.4531	48	53.4	154	81	90	1	101	46	9.7	8.98	1.55667	35	7.2	4.1	1.9	2	1.2	0.593766	8.64504	3.04893	5.06184	1.24896	43.4287	6	5	12	12	7	3	13	0	0	0.666667	1	0.666667	1
G031	0	DM	0	0	1	0	1	0	0	0	0	8	62.9514	18.2333	115.8	157	136.8	138.3	1	139.667	65.6667	9.03333	2.16667	1.95333	37	7.1	3.4	0.9	1.9	1.1			1.5342	2.61341	1.36485	31.2493	6	8	8	12	10	3	18	2	2	26	0	26	0
G032	1	Unknown	0	0	0	0	1	0	0	0	0	6	66.1821	41.2	50.7	155	70	82	0	189.667	110	6.76667	2.02	2.08667	30	5.6	7	1.5	4.6	1.8	0.756701	13.8674	1.91496	0.755853	1.19979	80.066	4	8	5	15	8	1	1	0	0	1.16667	1	1.16667	1
G033	0	Unknown	0	0	0	0	0	0	0	0	1	6	59.6359	5.43333	70.7	157	110	88	1	138.667	79.3333	7.6	2.15333	1.73	34	4.7	3.5	1.7	1.6	1.1	0.727082	11.3312	2.16411	1.62859	1.30402	49.5285	5	13	3	15	16	5	5	0	0	26.7	0	26.7	0
G034	0	DM	0	0	1	0	0	0	0	0	0	7	71.0308	1	78		118	108	0	129.333	66	8.5	2.1	2.14667	34	6.7	6.9	1.6	4.5	1.8							3		6	19	17	4	60	0	0	3.43333	1	3.43333	1
G035	1	GN	0	0	0	0	1	0	1	0	0	5	37.1116	238.9	47.7	163	66	82	1	120.333	65	9.03333	2.37667	2.28667	35	4.2	4.6	1	2.5	1.6	0.609925	8.78371	2.38415	3.66371	1.52998	57.2625	6	7	3	5	2	1	1	0	0	15.7333	1	15.7333	0
G036	1	GN	1	0	0	0	0	0	0	0	0	5	61.8015	253.767	59.8	164	96	86	1	134	67	9	2.27333	1.94667	29	4.3	6.3	0.8	4.2	1.8	0.879357	18.4636	1.39964	0	0.972736	67.2193	5	10	4	9	9	9	31	1	1.10769	10.8333	1	10.8333	1
G037	1	GN	0	0	0	0	0	0	1	0	0	3	41.024	8.86667	74.3	167	98.8	62.3	1	138.333	86	8.43333	2.12667	2.86667	34	5.3	3.3	0.8	2.1	1.3	0.831711	15.104	1.5099	0	3.01418	74.2574	4	12	3	12	19	7	32	0	0	26.6333	0	26.6333	0
G038	0	DM	0	0	1	0	0	0	0	0	0	8	80.3039	29.9333		161			0	141.667	55.6667	8.9	2.07	1.75667	25	6.3	4.7	7.7	1.7	0.8	0.707282	10.6396	2.09114	0	0.892734	53.5975	3		9	23	20	2	5	0	0	1.06667	1	1.06667	1
G039	0	DM	0	0	1	0	0	0	0	0	0	6	65.5606	2.4	46.4		79.4	91.5	1	137.333	66	8.2	2.03333	1.14667	29	5.8	8.4	1.6	6.2	1.5			2.03607	0	0.894913	39.7495	4		9	11	24	4	119	0	0	26	0	26	0
G040	1	GN	1	0	0	0	0	0	0	0	0	5	61.4675	12.7333	76	170	96	97	1	91.3333	48.3333	7.56667	1.93333	1.93	32	5	3.8	2	2.1	0.7	0.604647	6.99309	1.27005	0	0.959672	60.9581	5	9	4	5	5	0	0	0	0	26.1667	0	26.1667	0
G041	0	Urology	0	0	0	0	0	0	0	0	0	2	47.102	51.4	49	145.5	82	89	1	170.333	93.3333	9.93333	2.34667	2.66333	44	4.9	7.7	1.8	5.5	1.3	0.549566	7.90739	2.3421	0	1.29263	73.8796	6	7	2	3	1	0	0	0	0	26.4667	0	26.4667	0
G042	0	DM	0	0	1	0	0	0	0	0	0	5	57.7878	15.6	76.2	162	103.3	104.5	1	122.333	69.3333	8.7	2.13	2.02333	35	2	4.7	2.2	2.7	1.1	0.979724	33.944	1.6623	0.916476	1.49076	55.7696	4	10	7	11	5	12	156	0	0	19.1	1	19.1	1
G043	0	GN	0	0	0	0	0	0	1	0	0	3	35.3265	48.4667	43.3	154	72	81	1	116.667	79.6667	10.8	2.32	2.34	37	5.5	6.9	4.7		1.2	0.846996	21.362	2.16402	0	0.966418	97.3656	5	8	3	3	3	1	1	0	0	26.6333	1	26.6333	0
G044	0	DM	0	0	1	0	0	0	0	0	0	5	51.7125	21.3	46.4	150	74	81	1	142.333	72.3333	10.4333	2.17333	1.94	40	8.1	5.8	2.5	3.4	1.2	0.626852	9.84958	2.36659	2.03203	1.24703	59.2851	5	4	5	5	9	0	0	0	0	26.7	0	26.7	0
G045	0	HTN	0	0	0	0	0	0	0	0	0	3	59.1841	45.9	43.4	140	88	82	1	157	73.6667	9.23333	2.05	1.85333	37	5.1	5	1.4	2.9	1.5	0.730763	16.2628	2.52191	0	1.05909	58.0184	5	6	4	6	2	5	44	1	1.08108	11.1	1	11.1	1
G046	1	DM	0	0	1	0	0	0	0	0	0	4	49.525	2	93.2		110	109.5	1	134.667	72	8.16667	2.05333	2.11	36		3.5	1.4	1.9	1	0.711781	8.70104	1.57526	4.01144	1.50939	38.0895	6		5	6	4	0	0	0	0	25.9333	0	25.9333	0
G047	0	Unknown	0	0	0	0	0	0	0	0	0	6	87.0171	108.433	54.6	152.5	93	100	1	167.667	64.6667	8.2	2.27333	1.29333	31	5.5	2.7	0.8	0.8	1.5	0.427446	3.67105	1.42353	0	0.64624	58.468	4	10	8	4	0	1	8	0	0	26	0	26	0
G048	1	Other	0	0	0	0	0	0	0	0	0	3	52.6598	16.2333	69	159	93	89	1	137	68.3333	9.93333	2.04	2.39333	40	5.4	4.8	3.9	2.3	0.7	0.584268	7.0645	1.96175	4.28848	1.34854	42.4395	6	4	5	2	0	1	3	0	0	25.9333	0	25.9333	0
G049	0	GN	0	0	0	0	0	0	1	0	0	3	43.5291	25.2667	47.7	160	73	82	1	134.333	79	9.13333	2.08333	3.8	31	4.2	6.6	1.6	4.3	1.6	0.368821	2.78254	1.23056	0	0.920737	59.7182	5	10	3	10	13	1	1	0	0	26	0	26	0
G050	0	PKD	0	0	0	0	1	0	0	0	0	6	63.6359	71.8667	68.2	155	105	103	1	147.333	72	9.06667	1.95667	2.11667	36	5.3	6.6	2.3	4.6	1.1	0.360169	2.8576	1.71241	0	0.808994	51.2431	5	9	5	14	13	1	1	0	0	26.4667	0	26.4667	0
G051	0	DM	0	0	1	1	1	0	0	0	0	11	78.36	66.0333	63.7	156	98	102	0	105	55.3333	8.26667	2.09333	1.48	33	14.2	2.7	2.5	1.1	0.5	0.516214	5.74105	1.50533	0	0.871118	55.5076	6	7	9	15	8	1	3	0	0	4.15648	1	4.15648	1
G052	0	GN	0	0	0	0	0	0	0	0	0	3	58.412	99.5667	59.3	154	82	90	1	166.667	75.3333	7.66667	2.05667	2.2	39	4.6	6.4	0.7	4.3	1.7	0.634025	9.29782	1.76829	0	1.24091	68.4799	6	6	3	13	11	3	6	0	0	26	0	26	0
G053	0	GN	0	0	0	0	0	0	0	0	0	2	46.6311	69.4667	61.1	161	90	97	1	139	75.3333	8.53333	2.09	1.47667	39	4.3	6.5	1.1	4.4	1.6	0.512077	5.69775	2.22844	0	1.00329	62.2821	3	17	3	13	15	0	0	0	0	25.9493	1	25.9493	1
G054	1	GN	0	0	0	0	0	0	0	0	0	3	52.8542	24.1667	80.7	168	103	101	1	150	98.3333	9.13333	2.02333	1.51667	34	7.1	5.3	1.3	3.7	1	0.745111	10.9207	1.67999	1.33403	1.17446	72.546	6	4	3	2	0	0	0	0	0	25.9333	0	25.9333	0
G055	0	PKD	0	0	0	0	0	0	0	0	0	3	54.8337	56.5333	47.3	159	78.3	87	1	103	61.3333	10.8	2.09333	1.06	33	8.3	4.7	4	1.9	1	0.33648	2.11022	2.12972	0.63784	0.767254	60.6829	6	9	3	4	9	1	6	2	2	26	0	26	0
G056	0	GN	0	0	0	0	0	0	0	0	0	3	57.8179	50.6333	51	158	84	93	1	143.667	71	10.0667	2.29667	2.10333	40	5	5.3	1.3	3.3	1.5	0.756441	14.1695	1.87071	1.4324	0.965978	53.4045	5	4	3	7	4	1	6	0	0	26	0	26	0
G057	1	DM	0	0	1	1	0	0	0	0	0	7	58.0671	40.6667	86.5	166	109	104	1	120.667	63	7.93333	1.55	1.71333	37	8.1	2.7	1.3	1.4	0.7	0.595874	6.51275	1.50385	0	1.34743	77.2401	6	6	8	10	9	7	135	1	1	18.2667	1	18.2667	1
G058	0	GN	0	0	0	0	1	0	1	0	1	9	56.8378	42.9333	57.8	159	97	97	1	111.667	59.3333	9.73333	2.05667	1.42667	24	5.1	3.6	0.5	1.7	1.6	0.722711	11.1622	1.37353	0	0.890349	56.7827	4	9	5	12	2	5	80	2	5.34819	4.4875	1	4.4875	1
G059	1	DM	0	0	1	0	0	0	0	0	0	5	59.4141	7.83333	74.8	161	102	104	1	139.667	70	10.3	1.73667	2.34667	34	5.2	4.3	1.5	2.2	1.4	0.880639	17.4206	1.93387	6.10671	1.30242	32.399	6	4	5	8	2	0	0	0	0	25.9333	0	25.9333	0
G060	1	DM	0	0	1	0	0	0	0	0	0	6	61.8207	118.3	74.7	173	94	95	1	154.333	67	9.3	2.22333	2.29	37	6.4	5	3.2	2.9	0.7	0.719262	10.1654	1.51178	0	1.01829	75.2426	5	10	7	9	12	3	9	0	0	7.33333	1	7.33333	0
G061	1	Other	0	0	1	0	0	0	0	0	0	6	62.423	10.0333	59.7	168	84	89	1	146.333	80.6667	10.9667	2.38	2.02	37	5.1	4	1.6	2.2	1.1	0.869578	18.829	2.13433	3.27322	1.24659	48.7535	4	11	5	8	17	1	3	0	0	25.9333	0	25.9333	0
G062	0	GN	0	0	0	0	0	0	0	0	0	2	49.6345	84	53.2	159	70	65	1	168.667	96.6667	8.83333	1.83333	1.90667	27	4.3	4.4	0.5	2.2	2	0.334511	1.36334	2.45755	0	1.39966	77.4933	5	13	2	6	8	1	9	0	0	26.7	0	26.7	0
G063	0	DM	0	0	1	0	0	0	0	0	0	7	73.0459	76.5333	74.2	158	105	87	0	88.6667	55.3333	9.83333	2.18	1.96667	28	6.2	4.5	1.6	3.2	0.6	0.684505	9.85959	2.31131	0	1.02395	52.0894	6	11	7	10	2	0	0	0	0	1.83333	1	1.83333	1
G064	0	GN	0	0	0	0	0	0	0	0	0	2	48.9911	20.3667	61.6	164	85	92	1	129.667	81.6667	9.03333	2.35333	2.14667	36	4.8	5.1	1.8	3.4	0.9	0.563677	7.11013	2.09223	2.20026	1.2367	55.4988	4	8	3	7	16	0	0	0	0	26	0	26	0
G065	1	HTN	0	0	0	0	1	1	0	0	0	8	75.3676	6.43333	61.4	157	91	99.2	1	161	83	8.2	2.03333	1.42667	31	5.9	5	1.3	3.1	1.3	0.756859	13.4979	2.17586	1.52491	0.845355	44.0482	5	10	6	19	17	6	18	0	0	5.63333	1	5.63333	1
G066	1	DM	1	0	1	0	0	0	0	0	0	5	48.8871	30.8667	68	177	95	100	1	119	66	9.73333	2.09333	2.22	27	6.4	2.8	1.1	1.2	1.1			1.03123	0	0.77259	59.9939	5	9	8	8	7	1	13	0	0	18.8333	1	18.8333	0
G067	1	DM	0	0	1	1	1	0	0	0	0	10	64.95	0.6	59.4		86	90	1	121.667	61	11.4667	2.39	1.38	38	5.9	3.8	0.9	2.5	1	0.559416	6.89226	3.09758	9.15745	1.73838	28.317	5		9	7	4	0	0	0	0	26.1667	0	26.1667	0
G068	1	Urology	0	0	0	0	0	0	0	0	0	5	76.8214	38.3333	64	164	88	98	1	153	83.3333	9.9	2.25333	2.36667	33	4.8	5.1	1.3	3.6	0.9	0.589672	6.94772	2.18586	1.44477	0.964592	61.7173	6	6	5	5	3	2	9	2	2	26.1667	0	26.1667	0
G069	1	DM	0	0	1	0	1	0	0	1	1	13	71.3484	23.4667	60.2	164	94	94	0	116.667	47.6667	8.66667	2.10333	1.52333	34	8.6	3.9	1.8	2.2	0.9	0.645693	9.46785	1.322	0.230095	0.793705	54.2129	4	10	6	6	5	4	23	0	0	4.53333	1	4.53333	1
G070	0	HTN	0	0	0	0	0	0	0	0	0	3	58.4668	38.4333	48.6	151	81	85	1	136.667	77.6667	10.9	2.22333	1.44333	30	4.9	6.3	0.9	3.4	2.5	0.873569	21.976	1.75953	0.111017	0.913802	55.9013	4	8	3	4	0	2	30	1	1	26	0	26	0
G071	1	GN	1	0	1	0	1	0	0	0	1	13	72.3094	19.0333	69.31	162	93	95	1	140.333	77.6667	8.96667	2.10667	1.35333	37	6.4	5.2	2.9	3	0.8	0.523144	5.77027	2.35655	4.72882	1.04807	49.5658	5	6	10	9	4	4	11	0	0	24.7	1	25.0921	1
G072	1	DM	0	0	1	1	1	0	0	0	0	10	68.5859	16	84.4	169	103	111	1	155.333	69.6667	10.0333	1.93333	2.11333	33	6.4	2.7	0.8	1.5	0.9	0.644063	8.07022	1.54429	1.98625	0.988782	53.0502	6	2	6	2	0	2	22	0	0	26.3195	1	26.3195	1
G073	0	GN	1	0	1	0	0	0	0	0	1	10	63.0691	136.733	62.7	157	97	104	1	137.667	69.6667	8.53333	2.22	1.42667	33	7	3.8	0.7	1.7	1.7	0.616496	8.84871	1.84883	0	0.943836	64.1185	6	7	10	10	6	0	0	0	0	23.6933	1	23.6933	1
G074	1	DM	0	0	1	0	1	0	0	0	0	9	71.8303	38.8	56	164	94	92	1	158	66	9.23333	2.07667	1.51333	24	6.3	5.4	0.9	2.8	2.3	0.814286	15.1713	2.03859	2.35655	0.976353	51.9723	6	7	6	21	23	4	24	0	0	7.5	1	7.5	1
G075	1	DM	0	0	1	0	1	0	0	0	0	8	62.2341	9.46667	101.6	163	121	124	1	120	63.3333	9.36667	2.19333	1.43667	36	14.3	3.9	4.6		0.9	0.654792	7.58122	1.65226	4.49607	0.872241	31.6454	6	6	6	18	2	5	77	2	2	18.6667	1	18.6667	0
G076	0	GN	1	0	0	1	0	0	0	0	0	8	75.3621	4.26667	58.8		87	101	1	164	88	9.33333	2.25667	1.18667	38	5.1	3.7	1.2	1.5	1.6	0.664871	10.265	2.88492	6.75421	1.51052	31.5158	6		6	9	2	1	1	0	0	26	0	26	0
G077	0	GN	0	0	0	0	0	0	1	0	0	4	59.3867	16.1667	55.7	149	97.5	107	1	118	73.6667	8.9	2.36	1.56667	38	5.6	6.7	2.6	3.4	2.1	0.623864	9.39756	1.55034	0	1.11294	62.6498	3	12	4	11	19	4	19	0	0	26.4667	0	26.4667	0
G078	0	HTN	0	0	0	0	0	0	0	0	0	5	72.3039	69.0667	55.5	156.5	84	96	1	166.667	103.667	9.96667	2.63667	1.86667	37	4.8	4.6	0.9	3.5	1.6	0.463611	5.87786	2.29517	4.08642	1.53378	41.265	4	9	6	8	10	0	0	0	0	26.7	0	26.7	0
G079	0	DM	0	0	1	1	1	0	0	0	1	15	81.6318	39.3667	53.7	147			1	159.667	75	7.06667	2.14333	1.44	35	6.6	3.7	2.1	1.6	1.1	0.520684	6.16619	1.71747	0	0.794135	50.0813	6	5	10	13	13	7	113	2	5.84742	4.10437	1	4.10437	1
G080	1	DM	1	0	1	1	0	0	0	0	0	9	64.4846	43.4	56.1	158	85	87	1	149.667	63.6667	10.6667	2.17	1.09333	23	7.2	3.4	0.7	2	1.1	0.734053	12.501	1.49633	0	1.02041	65.3757	5	9	6	10	12	5	20	0	0	24.3588	1	24.3588	1
G081	0	HTN	0	0	0	0	1	0	0	0	0	7	73.3032	51.1	59.5	151	93	102	1	157	78.3333	9.6	2.15	2.07667	28	6.8	5.6	1.3	3.4	1.6	0.83234	17.7767	1.89965	0	1.4284	49.3365	4	10	7	9	8	10	41	1	1.15756	10.3667	1	10.3667	1
G082	0	DM	0	0	1	0	0	0	0	0	0	7	70.3217	8.23333	67.7			95	0	145.333	63	9.53333	2.01	1.60667	28	5.8					0.59554	7.74456	2.1467	2.8201	1.01415	37.4871	5		4	8	4	4	17	3	3	26.4667	0	26.4667	0
G083	1	Unknown	0	0	0	0	0	0	0	0	0	4	68.3669	9.46667	64	153			1	155.333	79.6667	8.16667	2.47667	1.09333	34	5.9	4.2	3.2	2.1	0.6	0.632143	9.1385	2.52453	2.60937	1.34947	46.8688	4	9	5	14	8	2	4	0	0	25.9333	0	25.9333	0
G084	0	GN	0	0	0	0	0	0	0	0	0	3	58.8501	111.467	52.7	148.5	83.4	95.5	1	132	69.6667	9.86667	2.16667	2.07333	37	5.9	5.4	4.3	2.5	0.9	0.566845	7.08552	1.6957	0	1.03202	58.8036	5	9	4	5	7	2	11	0	0	26	0	26	0
G085	1	DM	1	0	1	0	0	0	0	0	0	7	62.0068	4.33333	72		94	96	1	106.333	57.6667	8.1	1.78667	1.28333	27	6.6	2.3	0.6	1.2	0.9			0.989679	0	0.707412	45.2242	5		6	12	11	6	47	2	2	23.3555	1	23.3555	1
G086	1	Unknown	1	0	0	1	1	0	0	0	1	12	68.397	14.2333	75.8	170	104	99	0	119	66	14.7667	2.21667	1.66333	34	6.3	4.4	1.8	2.7	0.9	0.606209	6.84298	1.39524	3.12522	0.924459	37.107	4	11	8	17	6	6	48	2	2	12.7667	1	18.5333	1
G087	0	GN	0	0	0	0	0	0	0	0	0	3	58.2587	17.8	49.8	159	80	90	1	172	104.667	9.5	2.34667	1.37333	33	5.2	4.4	1.3	2.3	1.5	0.781626	14.9188	1.14267	0	0.481378	45.2008	6	6	4	1	0	0	0	0	0	26	0	26	0
G088	0	DM	0	0	1	1	0	0	0	0	0	7	55.4141	14.7667		158	93	84	1	167	81.3333	9.46667	2.24667	2.32667	34	8	7.9	1.8	5.6	1.5	0.583806	7.63321	1.07298	0	0.825475	43.3815	5		4	9	8	5	46	0	0	18.9333	1	18.9333	1
G089	1	DM	0	0	1	1	1	0	0	0	0	10	61.9384	29.5333	68.4	159	92	96	1	125.667	65	11.8	1.9	1.22333	29	4	4.7	1	3.2	1	0.648688	8.50437	1.154	0	0.760806	48.2879	5	7	8	6	4	3	15	1	1.92513	6.23333	1	6.23333	0
G090	0	GN	0	0	0	0	0	0	0	0	0	2	42.4257	61.3667	53.7	160.5	86	92	1	169.667	106.667	6.83333	2.45667	2.12667	32	5.1	5.7	1.8	3.8	1.1	0.562179	7.00265	1.90347	0	0.901099	65.7114	4	6	3	8	7	13	23	2	2	26.7	0	26.7	0
G091	0	GN	0	0	0	0	0	0	0	0	0	4	64.0849	86.3333	48.6	155	85	92	1	132	77	11.5	2.01667	1.31667		5.4	3.9	1	1.8	1.5	0.350603	4.31701	3.86368	5.12538	1.29972	49.1734	6	5	5	1	4	0	0	0	0	26.7	0	26.7	0
G092	0	GN	0	1	0	0	0	0	0	0	0	5	64.9418	8.33333	55	159	91	94	1	114.333	74.3333	10	2.22	1.15	35	4.1	4.6	1.4	2.5	1.5	0.952929	30.4101	2.23237	4.53891	1.24569	31.4763	5	4	4	3	0	0	0	0	0	26	0	26	0
G093	0	GN	0	0	1	0	0	0	0	0	0	5	57.7769	102.367	54.2	150	96	95	1	121.333	67	11.3333	2.48667	1.91667	23	5.6	4.4	1.3	2.9	0.8	0.399506	2.95887	2.16996	0	0.949377	45.6617	6	11	4	13	13	1	3	0	0	15.4667	1	15.5333	1
G094	1	Urology	0	0	0	0	1	0	0	0	0	4	49.5661	32.3333	65.5	172			1	150	95.6667	9.43333	2.29	1.60333	27	4.7	4.9	0.7	2.9	1.7	0.717068	9.75392	1.26906	0.149649	0.803318	50.5593	4	17	3	20	14	3	7	0	0	26.6333	0	26.6333	0
G095	1	DM	0	0	1	0	0	0	0	0	0	6	63.4552	52.1	68	162	91	101	1	139.333	70.6667	8.8	2.08667	1.83333	35	6.1	5	1.6	3.3	0.9	0.751303	11.379	1.23884	1.03821	0.927495	54.1073	6	5	5	7	5	1	2	0	0	9.36111	1	9.36111	1
G096	1	DM	0	0	1	0	1	0	0	0	0	9	78.4668	60.0667	61.2	159	92	95	1	130	64.6667	9.8	1.99667	2.08333	29	6.5	4.7	1.2	3.3	0.8			1.33519	0	0.719742	46.3232	4	14	8	13	9	1	2	2	2.44068	9.83333	1	9.83333	1
G097	1	GN	0	0	0	0	0	0	0	0	0	2	43.1595	28.5333	60.4	168	80	81	1	153.333	98	8.26667	2.14667	2.68	40	4.9	6.9	1.1	4.4	2	0.706526	10.8336	1.34964	0.236402	1.13651	83.2581	6	1	2	2	4	3	14	0	0	2.46667	1	2.46667	0
G098	0	DM	0	0	1	0	0	0	0	0	0	7	71.3046	15.7	75.5	157	108	110	1	138.333	64	10.9667	2.29333	1.44	31	5.2	5.9	1.2	3.8	1.5	0.792517	13.5037	2.10371	3.71649	1.33374	33.0161	7	4	8	4	0	1	8	0	0	26.7	0	26.7	0
G099	0	DM	1	0	1	0	0	0	0	0	0	8	78.3409	142.3	42	158	78.5	85.8	0	145	61.6667	9.8	2.26333	1.78	26	6.5	5.3	3.5	3	0.7	0.717084	11.8888	1.67026	0	0.88045	54.196	2	20	7	18	14	5	38	0	0	10.5667	1	10.5667	1
G100	0	Other	0	0	0	0	0	0	0	0	1	6	53.3196	105.4	46.5	154.5	90	87	1	143.667	68.3333	7.36667	2.25667	2.35667	34	4.6	4.7	1	2.7	1.5	0.684156	12.2074	2.20798	0.721559	1.31728	59.2042	5	14	6	10	7	4	13	0	0	26.4667	0	26.4667	0
G101	1	DM	0	0	1	0	0	0	0	0	0	6	64.2163	0.366667	68.1		96	99	1	151.333	73.3333	7.06667	1.93	2.67333	36	5.1	4.6	1	2.8	1.4	0.654549	8.77493					6		5	9	8	0	0	0	0	26.6333	0	26.6333	0
G102	0	DM	0	0	1	0	0	0	0	0	0	6	65.9576	32.7333	70.4	155	100	109	1	148.333	64	8.6	2.26	2.00667	36	8.3	4.3	1.7	2.3	1.2	0.505898	5.4715	2.16559	1.41772	1.37175	57.3366	5	5	5	3	0	8	23	1	1	21.5	1	21.5	0
G103	0	GN	0	0	0	0	0	0	0	0	0	2	25.4018	23.4333	84.5	165	99	112	1	96.6667	63.3333	10.9333	2.49333	2.07667	43	5	3.5	0.8	1.7	1.5	0.590173	6.96525					6	1	2	5	1	6	47	0	0	6.96667	1	6.96667	0
G104	1	GN	0	0	0	0	0	0	0	0	0	4	65.5332	137.533	70.8	169	94	103	1	129.333	76.3333	10.0667	2.15333	1.70667	30	6.8	3.2	0.6	1.6	1.3	0.564176	6.06657	1.86778	0	0.665007	75.9519	5	9	7	13	7	1	2	0	0	8.53333	1	8.53333	1
G105	1	Unknown	0	0	0	0	1	0	0	0	0	8	85.4839	133.6		157.5			0	80	40	8.76667	2.11667	0.61	22	5.8	2.6	1.1	1	1.1	0.828387	15.9091	1.25249	0	0.534658	32.0671	4		9	19	10	1	2	0	0	7.94782	1	7.94782	1
G106	0	DM	0	0	1	0	1	0	0	0	0	8	60.7146	20.6	75.7	156	96	103	1	109	51.6667	9.3	2.28667	1.55	39	8.8	6.9	4.6		0.81	0.719275	10.9096	2.04336	0.602106	1.08518	56.1126	6	3	8	13	6	1	3	1	1	26.4667	0	26.4667	0
G107	0	Unknown	0	0	1	0	0	0	0	0	0	6	61.9439	17.3333	61.6	148	89	101	1	117.333	64	9.5	2.12	1.62	38	5.1	5	1.7	2.8	1.4	0.659248	10.3179	2.75092	4.75411	1.51656	38.4574	6	2	5	4	7	0	0	0	0	26.7	0	26.7	0
G108	1	HTN	0	0	1	0	0	0	0	0	0	6	67.8001	48.6		163			0	124	62.6667	7.66667	2.03667	1.71667	27	6.7	3.8	2.2	2.5	1.3	0.611683	7.91482	0.615938	0	0.494642	26.74	3		5	17	11	7	28	0	0	11.8333	1	11.8333	1
G109	0	GN	0	0	1	0	0	0	0	0	0	5	54.4422	6.6	53.3	151	94.1	93.8	1	134	78	10.9	2.22	1.33	41	7.8	4.8	1.8	2.4	1.5	0.652051	10.0405	2.62657	4.03879	1.21831	40.8704	6	4	4	8	1	0	0	0	0	26.4667	0	26.4667	0
G110	1	PKD	0	0	1	0	0	0	0	0	0	5	58.0123	48.3667	81.7	176	102	95	0	176.667	88	9.5	1.88333	2.54	31	4.5	4.5	0.7	2	2.2	0.338332	1.51659	1.1086	0	0.922918	62.6771	5	7	3	11	1	0	0	0	0	26.3491	1	26.3491	1
G111	0	HTN	0	0	0	0	0	0	0	0	0	2	32.9966	27.3667	82	152	98	109	1	135.333	72	9.23333	1.92	1.91667	37.8	4.6	4.9	2	3	1.1	0.629891	7.88328	2.05913	3.85226	1.43047	38.5266	6	2	2	9	5	9	46	1	1	26.2333	0	26.2333	0
G112	0	DM	0	0	1	0	0	0	0	0	0	6	69.922	40.3667	67.4	151			0	134.333	66	9.8	2.19	1.70667	35	6.8	6.8	3.2	4.3	1.1	0.748718	12.6982	1.68711	0	0.867062	41.4797	5	13	8	17	13	0	0	0	0	26.4667	0	26.4667	0
G113	0	GN	0	0	0	0	0	0	0	0	0	4	64.8597	40.6667	59.6	161	92	99	1	134.667	67.3333	9.23333	2.52667	1.71667	33	5	8.2	2.4	5.9	1.2	0.59172	7.7805	1.75267	0.833582	1.02066	47.4419	4	11	5	10	5	3	17	2	2	26.2333	0	26.2333	0
G114	1	DM	0	0	1	0	0	0	0	0	0	5	51.6797	12.9667	69	169	84	90	1	176.667	86.3333	9.66667	2.24	1.49333	36	5.7	3.9	0.6	2	1.7	0.631317	7.97263	1.49035	1.77474	1.05285	43.4594	4	9	4	9	19	0	0	0	0	19.2333	1	19.2333	0
G115	0	HTN	0	0	0	0	0	0	0	0	0	4	61.1992	1.46667	39.1		79	85	1	118.667	66.3333	9.66667	2.27667	2.29667	37	4.2					0.457471	5.27467	2.20031	1.06099	1.42814	54.5333	4		4	7	11	0	0	0	0	26.2333	0	26.2333	0
G116	1	Urology	0	0	0	1	0	0	0	0	0	4	49.4182	29.3	77.3	158	109	106	1	155.333	85.3333	10.1333	2.02	1.66333	39	4.7	5	0.9	3.3	1.3			1.72639	6.91717	1.19757	26.8333	6	3	7	7	0	0	0	0	0	26.6333	0	26.6333	0
G117	0	Unknown	0	0	0	0	1	0	0	0	0	6	69.3415	14.7333	60.6	150	100	103	0	139	79	9.16667	2.17667	1.33333	36	8.2	3.8	2.4	1.6	1.2	0.566962	7.20892	2.07846	0.835341	1.03856	47.5189	5	7	8	10	5	0	0	0	0	26.2333	0	26.2333	0
G118	1	DM	0	0	1	0	0	0	0	0	0	5	56.3806	26.5	79.5	161	96	101	1	134	67.3333	8.33333	2.17333	2.48667	31	4.2	3.5	1.1	1.5	1.5	0.721574	10.7601	1.79521	0.111556	0.814529	62.3366	5	8	6	7	11	0	0	0	0	21.7248	1	21.7248	1
G119	0	GN	0	0	1	0	0	0	0	0	0	5	57.8207	313.4	46.9	149	83	87	1	142	79	9.66667	2.29333	1.52	34	7.1	7.1	3.5	3.7	1.8	0.641748	10.9774	1.71965	0.651754	1.01204	68.2355	6	8	6	3	3	1	10	0	0	26	0	26	0
G120	0	GN	0	0	0	0	0	0	0	0	0	3	57.0678	75.7667	59	172	93	91	1	122	73	6.7	2.34333	2.00333	34	5.3	4.3	1.4	2.8	0.9	0.484872	5.38135	1.72807	0	1.02876	60.1437	5	9	3	13	14	12	22	1	1	26.7	0	26.7	0
G121	1	HTN	1	0	0	0	0	0	0	0	0	6	75.0746	120.867	66	165	103	65	1	128.667	56.3333	9.2	2.34667	1.76	33	6.5	4.6	2.1	2.6	1.3	0.692217	10.1794	1.64406	0	0.658583	66.0256	4	9	5	10	15	2	3	2	2	26.6333	0	26.6333	0
G122	0	DM	0	0	1	0	0	0	0	0	0	4	35.3018	21.4667	107.8	168	113	131	1	167.333	80.6667	8.33333	2.17	2.26667	31	7.5	3.2	1.3	1.5	1.1	0.831558	13.2271					5	8	5	17	12	1	4	0	0	25.9333	0	25.9333	0
G123	0	DM	0	0	1	0	0	0	0	0	0	6	62.2122	5.66667	65.2	156	94	94	1	127	63.6667	9.3	2.07	1.28	31	14.9					0.724085	11.6494	1.71174	2.8538	1.13006	39.2154	5	4	7	11	14	2	9	1	1	26.2333	0	26.2333	0
G124	1	Unknown	0	0	0	0	1	0	0	0	1	10	73.8946	19.4667	82	168	106	101	1	134	62	10.7333	2.4	1.44	36	7.8	3.5	2.1	1.8	0.7	0.626786	7.50546	1.66144	3.35494	1.09128	34.1493	5	7	12	8	6	0	0	0	0	26.1667	0	26.1667	0
G125	0	Unknown	0	0	0	0	0	0	0	0	0	3	57.2402	18.9	56.9	152	87	91	1	131.667	78.3333	9.86667	2.41667	1.30333	36	4.9	3.8	2.3	1.4	1.3			1.34814	0	0.694962	55.0948	5	10	3	11	9	2	8	0	0	26	0	26	0
G126	1	HTN	0	0	0	0	0	0	0	0	0	5	79.3101	0.6	69.4		103	98	1	124.667	56.3333	8.16667	2.08	1.49333	30	5	3.3	0.8	1.9	1	0.76882	12.1236	2.29246	7.13154	0.942183	34.8252	4		6	15	13	0	0	0	0	26.6333	0	26.6333	0
G127	0	GN	0	0	0	0	0	0	0	0	0	3	57.7851	97.4667	58.7	158.5	81	97	1	158.667	69.6667	7.93333	2.20667	1.57		5.1	5.1	0.6	2.3	2.5	0.570292	6.32222	1.73304	0	1.18854	67.3548	4	9	5	8	7	3	17	0	0	4.83333	1	4.83333	0
G128	1	DM	0	0	1	0	1	0	0	0	0	7	53.7221	7.36667	77.5	169	101	103	1	147.333	71.6667	7.83333	2.11667	1.59667	32						0.564595	6.54904	1.31974	0	0.94223	56.7805	4	9	6	6	12	3	11	1	1	26.6333	0	26.6333	0
G129	0	Unknown	1	0	0	0	0	0	0	0	0	5	60.6598	235.8	54.5	162	81	92	1	157	80.6667	10.7	2.25	1.44333	34	5.3	7.1	2.1	5.2	0.9	0.553767	6.80275	1.9865	0	0.926994	63.4015	6	6	4	11	13	7	101	1	4.55696	2.63333	1	12.0667	1
G130	0	DM	1	0	1	0	0	0	0	0	0	7	62.8063	4.73333	56.4		90	93	1	131	82	9.26667	2.02667	2.2	29	6.1	7.2	3.6	4.3	1.3	0.806613	16.2472	2.38683	2.63913	1.31367	38.0265	5		11	3	0	0	0	0	0	26.2333	0	26.2333	0
G131	1	HTN	0	0	0	0	0	0	0	0	0	3	56.4216	17.8667	67.2	171	98	99	1	132	59.6667	11.4333	2.08	1.92667	37	5	4.5	1.5	2.3	1.5	0.513844	4.915	2.08304	5.27693	1.10353	33.1884	6	4	6	6	3	0	0	0	0	26.6333	0	26.6333	0
G132	0	DM	0	0	1	1	0	0	0	0	1	10	54.4449	21.0667	78.6	152	108	96	1	148.333	74.6667	9.5	2.26	1.78333	42	8.1	3.9	1.3	2.1	1.1	0.750888	11.6542	2.32502	4.64869	1.50516	35.8027	6	2	6	7	4	2	17	0	0	26	0	26	0
G133	0	DM	0	0	1	0	1	0	0	0	0	9	75.3046	108.2	54.9	153	87	87	1	146.667	69.6667	10.9667	2.17333	1.99333	38	7.4	5.2	1.8	3.2	1.2	0.513472	5.96861	2.00465	0	0.894923	70.9808	4	12	10	14	17	0	0	0	0	26.7	0	26.7	0
G134	1	PKD	0	0	0	0	0	0	0	0	0	3	59.6003	5.26667	58.2	165	83	84	1	120	82	12.8667	2.23	1.37667	37	5.1	4.1	0.6	2.3	1.6	0.728138	11.5646	1.90404	3.9891	0.917094	42.5603	5	5	3	9	5	0	0	0	0	26.6333	0	26.6333	0
G135	1	GN	0	0	0	0	0	0	0	0	0	3	59.3265	144.667	64.9	173	90	92	1	161.333	75.3333	7.9	2.21	1.54	28	5.3	5.3	0.7	2.8	2.2	0.883728	18.2939	1.9305	0	0.898112	49.6261	5	10	6	5	5	2	7	1	1	16.3333	1	16.3333	0
G136	1	DM	0	0	1	0	1	0	0	0	0	9	70.59	13.2	72.1	170.5	100	96	1	145	72.6667	9	1.88333	1.72333	33	3.3	7.3	1.5	5.6	1	0.749425	10.704	1.5073	0.976558	0.878106	58.5438	5	8	7	11	6	4	17	2	2	25.9333	0	25.9333	0
G137	1	DM	0	0	1	1	0	0	0	0	0	7	57.2868	42.7	64.1	165	89	86	1	144.333	64.3333	8.73333	2.36667	2.30667		7.4	4.4	1.3	2.7	1.1	0.678659	9.68444	1.27952	0.437567	0.840357	64.3645	5	6	3	8	10	1	5	0	0	26.2333	0	26.2333	0
G138	1	DM	0	0	1	0	0	0	0	0	0	6	62.4778	18.5667	62.8	168	93	91	1	130.333	65.3333	12.4	2.03	1.38667	39	6.9	5.2	0.9	2.9	1.8	0.900508	19.9953	2.88867	8.01779	1.24522	37.6555	7	2	7	4	0	1	2	1	1	25.9333	0	25.9333	0
G139	1	DM	0	0	1	0	0	1	0	0	0	6	53.2293	28.3667	84.7	179	100	103	1	133.333	79	10.3	8.42667	2.56667	39	6.7	5.1	3.3	3.1	0.5	0.558822	5.65522	1.35482	0	1.03419	65.6608	6	7	3	5	4	11	143	0	0	6.66667	1	6.66667	0
G140	0	DM	1	1	1	0	1	0	0	0	0	12	83.3046	38.0667	59.5	151			1	162.667	78.3333	10.6	2.03667	2.41		10.2	5.1	1	2.8	5.9	0.595583	9.02564	1.73127	0.324873	0.901074	47.3374	5	14	8	21	22	9	78	0	0	10.4333	1	10.4333	1
G141	1	DM	0	0	1	1	0	0	0	0	1	11	65.9822	8.06667	83	156	112	100	1	151.333	77	9.13333	1.88667	1.92667	34	10.7	4.7	4.9	2.3	0.61	0.547086	6.08968	1.25714	0.50723	1.08711	61.2288	6	6	8	10	9	7	53	0	0	11	1	11	1
G142	1	Urology	0	0	0	0	1	0	0	0	0	7	74.308	25.3333	81.3	165	105.3	111.5	1	152.333	78.6667	10.8667	2.16	1.46667	30	6.8	4	0.6	1.3	2.4	0.726731	10.7649	2.04107	4.22266	1.10617	35.1027	5	10	8	7	2	9	87	3	3.87097	9.3	1	9.72431	1
G143	0	Unknown	0	0	0	0	0	0	0	0	0	3	56.6626	113.567	57.7	154	96	94	1	165.667	83	8.46667	2.04667	1.62	34	4.9	5	1.4	2.8	1.5	0.537274	6.73495	1.3665	0	0.890615	67.6367	5	8	5	4	5	6	24	1	1	26	0	26	0
G144	1	DM	1	0	1	1	0	0	0	0	0	7	39.3895	3.1	76		91	103	1	127	67.3333	9.36667	1.98333	1.86667	27	7.8					0.739489	10.1683	1.58722	3.80134	1.21885	38.0304	6		5	10	5	8	25	0	0	25.9333	0	25.9333	0
G145	1	GN	0	0	0	0	0	0	0	0	0	5	79.3101	68.1333	63.3	160	101	99	1	122	56	10.0667	1.99667	1.84	31	5.9	6	0.7	3.3	2.5	0.694513	10.5118	1.73149	0.20733	0.975229	51.1497	4	10	6	9	10	1	16	0	0	10.7667	1	10.7667	1
G146	0	HTN	0	0	0	0	0	0	0	0	0	4	67.6386	8.93333	42	145	80.3	85	1	171	101.333	8.1	2.09	1.55	35	5.1	5.4	1	2.7	2.3	0.814474	19.0015	1.31142	0.912567	0.855447	55.2907	4	9	4	11	8	0	0	1	1	26.2333	0	26.2333	0
G147	1	DM	0	0	1	0	0	0	0	0	0	5	58.4914	36.4667	78	167	102	100	1	149	80.6667	9.1	1.96667	2.07	30	6.9	3.9	0.6	2.1	1.6	0.508299	5.54116	1.20314	0	1.22379	61.7979	4	11	7	12	14	8	41	0	0	25.9099	1	25.9099	1
G148	1	DM	0	0	1	0	0	0	0	0	0	7	76.6188	38.3333	65.3	164	92	102	1	154	64	9.53333	2.11333	1.42333	31	10	3.6	1.7	2.2	0.6	0.549617	5.61556	1.21066	0	0.67848	55.8893	4	15	10	7	5	9	40	0	0	16.6842	1	16.6842	1
G149	1	Unknown	0	0	0	0	0	0	0	0	1	9	81.7495	87.1	59.5	166	86	92	1	147.667	64	10.0667	2.37667	2.07667	36	5.3	7	2.1	5	1.1	0.511938	5.65822	1.76532	3.06031	1.13455	40.9589	4	10	8	6	3	0	0	0	0	1.7375	1	1.7375	1
G150	1	Other	0	0	0	0	0	0	0	0	0	4	64.7775	15.5333	71.8	170	94	102	1	125.667	75	11.8333	1.97667	1.42	33	4.4	5	1	3.1	1.5	0.656263	8.59604	1.90867	4.44559	0.853825	39.132	5	5	5	7	16	1	3	0	0	25.9333	0	25.9333	0
G151	1	GN	0	0	0	0	0	0	0	0	0	4	60.3395	42.9333	88.5	174	104	111.8	1	170.333	80.6667	8.96667	2.21333	2.67333	35	5.3	4	1.3	2.2	1.2	0.73504	9.72727	1.417	0.3173	1.35729	64.7356	6	6	4	4	0	4	14	0	0	2.93333	1	2.93333	0
G152	0	GN	0	0	0	0	0	0	0	0	0	4	62.6639	56.1667	61.8	157	75	96	1	138.667	71	9.1	2.46333	2.25	34	6.9	3.2	1.8	1.5	0.8	0.600811	7.34752	2.15191	2.70966	1.50044	38.6848	5	6	3	3	3	0	0	0	0	26.7	0	26.7	0
G153	1	DM	0	0	1	0	1	0	0	1	0	9	63.9754	63.2333	60	167			1	135.333	56.6667	8.26667	2.37333	1.95667	40	8.2	4.9	4.1	2.6	0.5	0.656169	9.39013	1.36169	0	0.750662	62.9687	4	10	8	12	3	0	0	0	0	21.7213	1	21.7213	1
G154	1	Unknown	0	0	1	1	0	0	0	0	0	8	65.9083	11.1	59.2	163	89	93	1	136.333	85	11.3667	2.19333	1.20667	29	5.7	5.3	1.5	3.6	1	0.663974	9.51321	1.23904	0	0.841172	40.713	5	10	4	12	14	0	0	0	0	26.1667	0	26.1667	0
G155	0	GN	0	0	0	0	0	0	0	0	0	4	61.7878	60.1333	63	157	95	93	1	143	77.6667	8.9	2.34	2.15667	34	4.8	5.9	2.5	3.7	1	0.369599	2.33478	1.57718	0	0.874728	51.9005	4	9	4	10	15	5	21	1	1	26.2333	0	26.2333	0
G156	1	GN	0	0	0	0	0	0	0	0	0	4	60.6297	21.3667	80.4	171	103	104	1	154.333	89	11.5333	2.04667	2.53333	41	4.2	4.3	1.1	2.4	1.4	0.873872	17.038	1.40731	1.33099	1.10125	54.3909	6	5	5	3	1	0	0	0	0	26.6333	0	26.6333	0
G157	1	DM	0	0	1	0	1	0	0	0	0	7	58.8939	12.1667	59.6	160	87	92	0	152.333	80.3333	8.06667	2.28667	1.43667	35	5.7	6.2	0.7	3.7	2.2			1.83755	2.01154	1.13388	50.7601	5	3	7	3	0	2	4	0	0	25.9333	0	25.9333	0
G158	1	DM	0	0	1	0	1	0	0	0	0	8	60.8268	43.4	59.4	165	92	93	1	165	83.3333	9.1	2.22667	2.30667	33	5.4	8.3	2.5	6.2	0.9			1.65647	0	0.678251	61.9302	4	16	4	16	13	2	13	1	1	15.3333	1	15.3333	1
G159	1	PKD	0	0	0	0	0	0	0	0	0	4	65.692	50.8667	64.5	170	95	93	1	138.667	69.6667	11.2333	2.24	2.5	33	5.3	4.3	0.9	2.6	1.3	0.677495	9.65131	1.9097	1.70289	1.16711	47.6736	4	7	5	6	2	1	4	0	0	25.9333	0	25.9333	0
G160	1	Unknown	0	0	0	0	0	0	0	0	0	3	53.4018	2.63333	65.8		80	91	1	155.667	97.3333	10	2.18	1.86		4.7	4.7	0.5	1.8	2.8	0.665873	9.9181	1.41397	0.416819	0.995391	75.0811	5		3	8	10	9	41	0	0	6.63333	1	6.63333	0
G161	0	GN	0	0	0	0	0	0	1	0	0	3	44.4435	75.1333	46.5	151.5	76	84	1	135.333	81.3333	7.96667	2.06667	1.38667	38	5.4	6	1.7	4	1.2	0.601161	8.65854					4	12	3	13	16	14	85	1	1	26.7	0	26.7	0
G162	1	DM	0	0	1	1	0	0	0	0	0	6	37.859	15.9333	68	171	84	91	1	154	78.3333	10	2.21	2.66667	39	9.3	7.8	5.8	5.2	0.7	0.684475	9.01813	1.41442	1.25269	0.981048	64.2481	5	10	5	16	11	7	44	1	1	19.1968	1	19.1968	1
G163	0	Unknown	0	0	0	0	0	0	0	0	0	2	41.3388	15.7		165	112	118	1	139.667	76.6667	7.8	2.27	2.19333	40	5	5.7	1.1	3.9	1.3	0.752741	10.9744	1.67572	0.928735	1.23403	36.4572	6		2	7	7	3	5	0	0	26	0	26	0
G164	0	Unknown	0	0	0	0	0	0	0	0	0	2	42.1602	16.4	76.5	163	89	112	1	131	73	8.4	1.97	1.73	32	5.6	5.6	1.2	3.9	1.2	0.571732	5.93612	1.18429	1.22441	0.686132	27.2292	6	7	2	10	8	0	0	0	0	26	0	26	0
G165	1	GN	0	0	0	1	0	0	0	0	0	5	56.5804	61.9	61	170	85	95	1	177	91.3333	8.43333	2.30667	1.93667	25	5.3	4.1	0.5	2.2	1.5	0.529116	5.95679	1.29795	0	0.874616	68.5015	5	13	5	4	2	6	46	0	0	25.9333	0	25.9333	0
G166	0	GN	0	0	0	0	0	0	0	0	0	2	40.3395	29.6667	55	163	79	89	1	170.667	85.3333	11.5333	2.41	2.11667	40	4.6	5.1	7.1	2.2	2.4			1.62516	0	0.651639	52.305	6	1	2	6	2	1	6	0	0	26.2333	0	26.2333	0
G167	1	DM	0	0	1	1	0	1	0	0	0	8	53.1526	7.36667	101.3	178	107	105	1	148	81	8.53333	1.66333	2.17		6.1	4.8	1.1	3.1	1.1	0.788699	11.9723	1.49749	1.53552	1.44689	63.746	3	10	3	15	18	5	142	1	1	23.1491	1	23.1491	1
G168	1	DM	0	0	1	0	0	0	0	0	0	4	31.102	14.6	60.9	156			1	157.667	84	6.6	2.21	2.16	29	5.2	4.4	0.6	2.9	1.2	0.608718	8.47764					4	12	3	17	4	1	3	0	0	7.33333	1	7.33333	1
G169	0	GN	0	0	0	0	0	0	0	0	0	4	66.8912	186.433	67.6	156	104	107	1	142.667	74.6667	10.5667	2.29	1.57667	39	6.3	8.5	4.7		1.1	0.68952	11.5731	1.91384	0	1.46368	56.9124	6	5	4	6	1	0	0	0	0	26.4667	0	26.4667	0
G170	0	GN	0	0	0	0	0	0	1	0	0	5	69.3607	36.8667	55	160	87.3	90.4	0	123.667	62.3333	8.33333	2.26667	1.54333	30	6.4	4.4	1.5	2.7	0.9	0.526761	6.35071	1.78893	0	0.863766	69.89	4	15	4	15	19	4	15	2	2	26	0	26	0
G171	0	GN	0	0	0	0	1	0	0	0	0	5	56.8049	128.5	46.8	145	80.2	86	1	134	69.6667	10.5	2.20667	1.92667	42	7.2	7.2	4.8		0.8	0.592881	8.83687	1.65401	0	0.947208	71.0875	5	9	4	9	9	1	1	0	0	26.4667	0	26.4667	0
G172	1	Unknown	1	0	0	0	0	0	0	0	1	7	58.7762	119	77.8	172	94	90	1	141.333	76	9.43333	2.28333	2.24667	37	4.9	4.7	0.6	2.4	2	0.861537	14.5601	1.80164	0	1.13138	72.5356	6	5	8	5	0	3	18	1	1	18.1251	1	18.1251	1
G173	1	DM	0	0	1	1	0	0	0	0	0	7	58.3682	15.2333	75	154	108	104	1	121	58.3333	12.9333	2.38	1.75	36	5.2	3.9	1	2.2	1.2	0.863376	16.9375	2.0719	5.02902	1.3037	32.2981	5	5	7	15	17	2	26	0	0	12.1667	1	12.1667	1
G174	1	DM	1	0	1	0	0	0	0	0	0	6	52.1068	23.2333		162	72	84	1	135.333	66	8.33333	2.33	1.68667	32	9.1	6	1.5	3.9	1.5	0.786519	16.075	1.8313	1.90989	1.43269	64.6655	6		5	5	2	12	164	0	0	20.8582	1	20.8582	1
G175	0	GN	0	0	0	0	0	0	0	0	0	4	63.1157	73.2333	58.2	156			1	142	69	9.06667	2.39	1.94667	32	5.7	4.8	1.6	2.9	1.2	0.475193	4.66647	1.64554	0	1.20668	66.2248	3	8	4	16	20	1	14	0	0	14.1333	0	14.1333	0
G176	0	GN	1	0	0	0	0	0	0	0	0	3	49.3799	41.6667	53.6	165	71	89	1	139.667	87	7.8	2.10333	2.26667	34	5.5	7.3	1.8	4.8	1.7	0.624057	8.9391	1.72423	0.353342	0.991006	64.5373	6	10	2	6	0	0	0	0	0	14.0333	0	14.0333	0
G177	0	GN	0	0	0	0	0	0	0	0	0	2	20.3066	2.06667	53.7	158	77	87	1	146	103.333	9.3	2.46667	1.48		4.8	7.6	1.6	5	1.8	0.84876	17.975	1.95154	1.78145	0.931161	44.0964	6	7	2	4	4	2	12	0	0	13.8333	0	13.8333	0
G178	0	DM	0	0	1	0	0	0	0	0	0	5	58.4504	44.6333	67.9	166	96	107	1	140.333	61	9.73333	2.32	1.24333	29	5.2	4.3	1.6	2.6	0.9	0.774447	13.5412	2.18892	0	0.672749	45.5122	7	6	7	7	0	11	94	5	5.8873	10.1914	1	10.1914	1
G179	0	GN	0	0	0	0	0	0	0	0	0	2	48.2847	203.7	54.7	152	92	94	1	201.667	102.667	9	2.09	1.35333		5.7	7.6	3.7	4.9	1	0.635289	9.93243	2.26008	0	0.986503	58.4897	5	12	4	16	10	5	31	0	0	14.0333	0	14.0333	0
G180	0	GN	0	0	0	0	0	0	0	0	0	4	65.2348	40.4333	50.2	152	81.3	89	1	139.333	78	10.5333	2.16	1.83667	32	5.2	5.7	1.1	3.5	1.7	0.61681	9.52092	2.04419	0.691847	1.00489	53.6063	5	7	4	7	9	0	0	0	0	14.3333	0	14.3333	0
G181	0	Unknown	0	0	0	0	0	0	0	0	0	3	54.2998	93.1333	91.7	160	124	136	1	174.667	82.6667	6.33333	2.30333	2.89667		6.8	3.6	0.9	1.7	1.5	0.595911	6.7669	1.15652	0	0.995692	42.0615	6	8	6	10	0	5	20	1	1	13.8333	0	13.8333	0
G182	0	Unknown	0	0	0	0	0	0	0	0	0	3	54.0945	301.467	53.5	143	94	96	1	145.333	91.6667	9.63333	2.03	1.78	37	5.6	4.1	1.2	2.2	1.4	0.654556	10.6933	2.13631	0.770609	0.999314	53.0886	6	7	4	12	5	2	2	0	0	14.3333	0	14.3333	0
G183	0	PKD	0	0	0	0	1	0	0	0	1	8	57.7413	105.3			116.5	118	1	104.667	63.3333	11.3667	2.34333	2.11667	25	8	5.4	3.3	2.8	1.1	0.419568	3.13648	1.55065	0	1.19876	38.0124	5	9	7	8	2	1	1	0	0	13.7333	0	13.7333	0
G184	0	Unknown	0	0	1	0	0	0	0	0	0	7	72.3285	21.6333	51.2	164	84	92.5	1	133.333	73	9.6	2.38	1.13	32	5.8	4.4	1.5	2.7	1.1	0.637517	9.4737	1.9625	1.5365	0.796611	47.9615	5	10	6	8	6	0	0	0	0	14.2333	0	14.2333	0
G185	0	GN	0	0	1	0	0	0	1	0	0	7	68.7118	33.1	54.9	154	81	88	1	129.667	67.3333	10	2.37667	1.50667	32	6.1	5.1	2.6	2.9	1	0.556026	7.4881	1.77289	0.66208	0.946052	55.7535	5	7	10	2	1	2	5	0	0	13.7333	0	13.7333	0
G186	0	GN	0	0	0	0	0	0	0	0	0	3	53.6591	28.8667	46.9	149	83	89	1	148	80.6667	6.63333	2.02667	1.40333	38	6	5.6	10.9	3.8	1.4	0.633008	10.5333	2.31275	2.39501	1.05596	50.6113	6	8	3	7	8	0	0	0	0	14.2333	0	14.2333	0
G187	0	GN	0	0	0	0	0	0	0	0	0	2	47.0609	64.7667	63.8	170	82	90	1	162	92.3333	7.8	2.43	2.99	36	5.2	4.5	1.2	1.7	2.2	0.845488	15.3186					5	8	3	11	11	6	30	0	0	14.1333	0	14.1333	0
G188	0	DM	0	0	1	0	0	0	0	0	0	6	69.399	22.1667	70.8	163	103	114	1	119.667	57	9.93333	2.11333	1.42667	31	11.6	5.1	1.9	3	1.3	0.492901	5.44962	2.32731	4.05657	1.10406	32.0727	4	11	7	15	18	3	13	1	1	13.9333	0	13.9333	0
G189	0	GN	0	0	0	0	0	0	1	0	0	3	27.5537	-0.0333333	42.2	154	63	83	1	152.667	92	8.53333	2.12333	2.11667	43						0.736081	13.9848	3.20439	4.62156	1.31561	46.5696	6	3	4	2	0	2	15	0	0	14.3333	0	14.3333	0
G190	0	GN	0	0	1	0	0	0	0	0	0	6	66.6804	2.36667	46.2	160	88	92	1	156	82.6667	11.9667	2.32333	1.07667	29	5.2	4	1.9	2.1	1	0.743463	14.6911	3.38227	4.10978	1.37685	42.4793	5	13	2	8	5	1	3	1	1	14.1333	0	14.1333	0
G191	0	DM	0	0	1	1	0	0	0	0	0	9	76.9856	23.7	74.3	164	103	104	0	182.667	73.6667	9.6	2.17	2.17667	39	6	4.4	1.4	2.9	0.9	0.711181	10.1718	1.76916	1.78454	1.03928	35.5718	5	4	6	6	3	0	0	0	0	14.0333	0	14.0333	0
G192	0	GN	0	0	0	0	0	0	0	0	0	2	26.987	3.46667	51	150	76.2	83	1	131	74.3333	9.96667	2.26333	1.28333	37	4.9	4	10.9	1.8	1.8	0.326703	4.79731	2.80041	6.39205	1.14608	37.1455	6	2	2	2	8	1	4	0	0	13.7333	0	13.7333	0
G193	0	DM	0	0	1	0	0	0	0	0	0	7	71.2225	43.8333	58	160	88	98	1	150.333	74	10.8	2.44	1.49	31	8.9	5.6	2.6	3.7	0.8	0.822195	17.1975	2.09029	3.61177	0.887203	40.6255	6	5	7	4	3	1	8	0	0	13.7333	0	13.7333	0
G194	0	DM	0	0	1	0	0	0	0	0	0	5	50.4504	48	64.8	165	95	99	1	129	68	7.76667	2.29667	1.58667	31	15	4.9	1.6	2.8	1.4	0.650054	8.57704	1.59221	0	0.863401	48.7905	6	10	6	9	4	8	40	0	0	14.3333	0	14.3333	0
G195	0	GN	1	0	0	0	0	0	0	0	0	3	39.4743	74.6	63.8	162	87	96	1	150.667	91	8.73333	2.29	1.00333	43	6.1	4	1	2.6	0.9	0.600838	7.70019					5	11	3	9	7	10	78	0	0	1.93333	1	1.93333	0
G196	0	Other	0	0	0	0	1	0	0	0	0	5	53.3005	15.9	52.1	154	72	92	1	161.333	100.667	8.93333	2.34667	2.27333	37	5.2	6.1	1.1	4.1	1.4	0.619424	8.9202	1.51156	1.76264	1.00092	50.5602	5	2	3	8	5	1	7	0	0	5.15676	1	5.15676	1
G197	0	GN	0	0	0	0	0	0	0	0	0	4	66.3326	95.0667	62.2	148			0	154.333	79.6667	9.53333	2.43	2.23667	26	5.4	4	0.8	2.2	1.4	0.462905	4.77258	1.64874	0	0.901622	48.5297	5	17	4	19	20	2	70	0	0	6.7	1	6.7	1
G198	0	PKD	0	0	0	0	0	0	0	0	0	5	72.3614	61.3333	61.9	150	104	104	1	160.333	86	11.4667	2.35	1.89667	27	5.2	5.6	1.8	3.6	1.3	0.793981	15.5258	1.97525	0	1.47856	54.4578	5	14	5	5	2	2	42	1	2.04545	5.86667	1	5.86667	1
G199	0	GN	0	0	0	0	0	0	1	0	1	7	51.8576	103.567	49.2	153	92	94	1	111.667	62.3333	9.26667	2.21	1.04333	27	3.8	5.5	1.2	3.5	1.4	0.47182	4.87778	1.8402	0	0.977229	52.6038	4	8	12	5	0	4	31	0	0	13.8333	0	13.8333	0
G200	0	GN	0	0	1	0	0	0	0	0	0	6	67.3867	37.6667	66.5	150	100	101	0	197.333	90	7.6	2.4	1.65	35	8.3	8.3	2.8	4.5	2.5	0.82393	16.8575	1.79411	0	0.972428	56.9857	5	4	6	9	6	0	0	0	0	13.8333	0	13.8333	0
G201	0	HTN	0	0	1	0	0	0	0	0	0	6	69.6619	26.0667	79.7	144	86.3		1	127.667	55.3333	9.03333	2.44667	1.84667	35	8.3	9.7	3.9	6.9	1	0.656702	9.85555	1.25095	0	1.1125	48.9019	4	8	6	19	19	0	0	0	0	14.2333	0	14.2333	0
G202	0	GN	0	0	0	0	0	0	0	0	0	5	79.0828	24.8	57.4	155	95	105	1	176.333	83	9.03333	2.07333	1.45333	31	4.7	4.6	1.1	2.8	1.3	0.630808	9.49739	1.73523	1.30028	0.762195	45.9807	5	7	7	6	1	3	30	1	1	13.6333	0	13.6333	0
G203	0	HTN	0	0	0	0	0	0	0	0	0	2	47.3457	8.06667	56.8	160	96	95	1	130.333	80.3333	12	2.32333	1.30333	40	9.8	7.9	5		1.4	0.779895	15.5917	2.66811	5.40694	1.01863	36.0347	6	3	2	7	9	1	1	0	0	14.0333	0	14.0333	0
G204	0	Unknown	0	0	1	0	0	0	0	0	0	5	58.9103	105.733	44	145	76	84	1	197.667	84.3333	8.73333	2.36667	2.22333	40	7.3	5.8	1.6	4	1.1	0.374433	4.02894	2.03777	0	1.1287	79.869	5	6	4	0	2	2	2	0	0	14.2333	0	14.2333	0
G205	0	PKD	0	0	0	0	1	0	0	0	0	7	77.3525	95.5333	51.2	156	94	98	1	146.667	75.6667	9.9	2.22	1.64333	35	5.6	4.3	1.5	2.3	1.3	0.503758	6.5666	1.94473	0	0.815853	58.8727	7	6	6	3	6	2	8	2	2	13.9333	0	13.9333	0
G206	0	DM	0	0	1	0	0	0	0	0	0	7	71.3511	2.33333	66	148	106	116	1	154	78.6667	9.3	1.92	1.45333	34	5.9	4.9	1.1	2.3	1.3	0.741531	12.5559	2.05601	2.09128	1.38872	33.215	6	6	6	15	8	0	0	0	0	13.9333	0	13.9333	0
G207	0	GN	0	0	0	0	0	0	0	0	0	3	52.7693	80.9667	58.5	162	82	98	1	186	100	9.53333	2.41	1.97667	38	3.8	5.3	1.8	2.6	1.8	0.641751	10.4488	1.70345	0	0.969561	62.4121	7	5	3	3	3	0	0	0	0	14.0333	0	14.0333	0
G208	1	DM	0	0	1	0	0	0	0	0	0	7	78.7762	9.63333	83.4	164	113	103	1	117.333	55.3333	9.46667	2.10667	1.64667	31	9.3	3.9	2.3	2.2	0.7	0.533245	5.61543	1.72869	5.24593	1.10468	29.3988	6	5	7	4	0	5	24	1	1	14.3333	0	14.3333	0
G209	1	DM	0	0	1	0	1	0	0	0	0	10	80.3696	50.2333	57.6	167	95	100	0	158.667	69	8.2	2.21	1.99667	34	5.4	4.5	1.2	3	0.9	0.758699	12.2567	1.58086	0	0.96301	56.3506	5	13	11	13	13	3	10	0	0	13.7333	0	13.7333	0
G210	1	DM	0	0	1	1	0	0	0	0	1	11	65.5606	8	77.2	172	105	103	1	143.667	68.6667	10.1	2.15333	1.39333	37	10.1	3.4	1.5	1.9	0.8	0.612826	7.52732	1.72165	4.36523	1.21066	39.6876	4	9	9	12	7	3	29	1	1	13.0478	1	13.0478	1
G211	1	DM	0	0	1	1	0	0	0	0	0	9	72.23	4.8	64.8	161	96	105	1	130.667	74.3333	9.73333	1.79	2.04	34	5.5	3.2	1.4	1.4	1.3	0.607379	7.54651	2.43586	4.74395	1.29078	40.8482	5	5	6	8	4	5	5	0	0	14.0333	0	14.0333	0
G212	1	Other	0	0	0	0	0	0	0	0	1	8	79.3676	7.66667	50.4	156			0	161.667	80.3333	9.76667	2.15	1.35333	34	6.3	4.4	1.3	2.2	1.6	0.725051	12.7278	1.1747	0	0.526113	28.0588	4	10	5	14	12	15	23	0	0	13.7333	0	13.7333	0
G213	1	DM	0	0	1	0	0	0	0	0	0	7	70.9487	23.3667	88.6	163	117	126	1	148.667	74.3333	8.66667	2.19	1.99667	37	9	3.1	3.9	0.9	0.4	0.80062	11.9677	1.43629	0	1.11679	50.6776	6	6	5	8	8	2	42	0	0	14.1333	0	14.1333	0
G214	1	DM	0	0	1	0	0	0	0	0	0	6	66.9076	9.86667	64.7	158.8	85	92	1	129.667	57.6667	9.3	2.31	2.08	27	4.6	3.7	0.7	2.2	1.2	0.653152	9.68229	1.87746	0.138573	0.838163	53.5353	5	9	6	3	8	4	10	0	0	13.384	1	13.384	1
G215	1	HTN	0	0	0	0	0	0	0	0	0	2	43.4305	32.2333	69.4	163	86	96	1	195	102	8.36667	2.24	1.88333	33	4.8	4	0.6	2.1	1.7	0.688006	9.48845	1.89944	0	1.16379	79.4883	7	5	2	3	5	2	6	0	0	14.1333	0	14.1333	0
G216	1	DM	0	0	1	1	0	0	0	1	0	10	77.4209	20.7667	77.7	162	108	118	0	121.333	53.6667	8.6	2.12667	1.56	29	9.9	4.5	0.8	2.8	1.3			1.67779	0.872607	0.992012	38.1739	6	13	8	19	10	4	103	0	0	14.0333	0	14.0333	0
G217	1	Unknown	0	0	1	1	0	1	0	0	0	10	70.6256	54.3333	67.3	152	90.72	93.2	1	167.667	69	8.96667	2.13	1.87667	31	6	4.8	2.1	2.8	1	0.690999	11.0636	1.75136	0	1.05834	67.8388	6	6	7	2	4	3	10	0	0	14.1333	0	14.1333	0
G218	1	HTN	0	0	0	0	1	0	0	0	0	6	61.0322	51.2667	66.7	167	90	99	1	132.667	74.6667	10.0667	2.41333	1.65667	30	5.1	4.6	0.7	3.2	1.1	0.752256	11.8844	1.73897	0	0.774341	61.6006	5	14	3	12	11	0	0	0	0	13.7333	0	13.7333	0
G219	1	GN	0	0	0	1	0	0	0	0	0	5	57.6893	23.6333	75	163	101	114	1	163.333	90.3333	9.63333	2.35667	1.90333	35	5.1	3.3	0.5	1.5	1.6			1.48863	0.673457	0.889116	63.2407	6	6	5	6	3	2	5	0	0	13.6333	0	13.6333	0
G220	1	DM	0	0	1	0	0	0	0	0	0	7	78.0315	49.1667	74.7	163	100	98	1	163.333	69.6667	10.0333	2.14333	1.88	36	9.9	5	1.8	3.4	0.8	0.716082	10.6507	1.48183	0	0.925485	49.4535	5	6	6	8	6	8	51	0	0	12.7587	1	12.7587	1
G221	1	DM	0	0	1	0	0	0	0	0	0	6	63.6715	53.1667	81.6	162	104	96	1	144.333	75.6667		2.27333	1.36667	27	10.1	6.3	1.8	4.7	0.7	0.64889	8.32535	1.53518	0	0.664615	50.7649	6	5	5	5	7	0	0	0	0	13.8333	0	13.8333	0
G222	1	DM	0	0	1	1	0	0	0	1	0	10	72.5311	29.1	69.7	152	100	97	1	136.333	66.3333	9.46667	2.11333	1.56667	42	7.8	4.6	1.3	2.5	1.6	0.756094	12.2009	1.77367	3.69501	1.48829	32.189	4	8	6	6	9	4	12	0	0	14.2333	0	14.2333	0
G223	1	GN	0	0	0	0	0	0	0	0	0	2	32.7447	4.46667	74.2	175	86	96	1	154	94.3333	7.9	2.17	2.11567	38	4.8	3.2	0.7	1.4	1.5	0.579424	6.25267					7	2	2	9	6	0	0	0	0	13.6333	0	13.6333	0
G224	1	GN	0	0	0	0	0	0	0	0	0	4	60.9391	1.53333	59.8	160	85	92	1	157	96	9.56667	1.94667	1.30333	25						0.794214	16.0491	1.53429	1.12858	0.869646	49.3918	6	6	5	8	6	1	6	1	1	14.0333	0	14.0333	0
G225	1	HTN	0	0	0	0	0	0	0	0	0	5	76.3368	22.6667	90.6	168	113	113	1	122.333	74.6667	8.56667	2.24333	1.76333	30	7.7	4.9	3.4	2.5	0.8	0.588231	6.12687	1.65421	3.9058	1.12571	29.8474	6	6	5	3	0	3	54	0	0	14.1333	0	14.1333	0
G226	1	DM	0	0	1	0	0	0	0	0	0	5	54.6119	2.13333	82.6	167	106	102	1	146.667	80.6667	7.2	2.37	2.23	26	6.5	4.9	3.9	2.6	0.6	0.842424	12.599	1.42458	0.822743	1.12797	56.576	5	9	4	8	10	4	24	0	0	14.1333	0	14.1333	0
G227	0	HTN	0	0	0	0	0	0	0	0	0	3	59.3895	52.2	65.8	160	91	105	0	153.333	85	9.1	2.48667	2.25667	30	6.1	3.8	2.1	2.1	0.8	0.469158	5.00558	1.6074	0	1.01099	66.5159	5	11	4	13	9	8	66	0	0	14.2333	0	14.2333	0
G228	0	GN	0	0	0	0	0	0	1	0	0	3	38.4011	30.1667	47.3	162	75	82	1	122.333	62.6667	10.1667	2.30333	1.54	34	5	6.5	1	2.5	3.6	0.517592	6.10543	3.0069	4.50565	1.34054	54.0241	6	7	3	3	7	0	0	0	0	13.6333	0	13.6333	0
G229	0	HTN	0	0	0	0	1	0	0	0	0	7	79.3676	9.06667	54.1	150	96	102	0	116.333	61.3333	8.96667	2.38	1.45667	32	5.1	6.2	1.6	3.3	2.2	0.734555	13.9738	1.82996	1.51993	0.974346	40.3923	5	9	7	11	4	0	0	1	1	13.7333	0	13.7333	0
G230	0	GN	0	0	0	0	0	0	0	0	0	3	57.8371	17.4333	39.4	147	65	78	1	137.667	90	11.1667	2.55333	1.91667	33	4.5	7.1	2.9	4.3	1.4	0.428648	5.60587	3.07355	3.10801	1.06926	42.6493	5	7	5	1	1	3	11	0	0	14.2333	0	14.2333	0
G231	0	Unknown	0	0	0	0	0	0	0	0	0	2	40.5914	2.66667	68.5	164	92	100	1	163.667	100	11.4667	2.35333	1.61	34	4.5	6	2.2	4.1	1	0.623042	7.95159	1.91476	3.43534	1.04167	44.9559	6	4	2	7	3	0	0	0	0	13.8333	0	13.8333	0
G232	0	HTN	0	0	0	0	1	0	0	0	0	6	69.3525	70.3333	49	148	94	94	0	156.333	64.3333	9.9	2.50667	1.56333	30	5.1	3.8	0.7	2.3	1.2	0.720426	12.87	1.31299	0	0.677308	61.0122	5	11	5	7	0	3	7	0	0	4.55072	1	4.55072	1
G233	0	HTN	0	0	0	0	0	0	0	0	0	4	60.5777	0.633333	59.8	165	91	100	1	117.333	69.3333	11.2	2.26	2.08	37	5.1					0.488356	4.40542	2.66493	4.97548	1.03456	31.0356	7	1	4	7	9	2	5	0	0	14.2333	0	14.2333	0
G234	0	HTN	0	0	0	0	0	0	0	0	0	4	64.9062	12.4333	60.7	149	81.28	86.36	1	137	75	8.63333	2.29667	2.96667	35	6.7	6	1.6	4	1.3	0.839143	17.1618	2.99397	3.22483	1.95636	45.4038	6	3	4	4	3	0	0	1	1	14.3333	0	14.3333	0
G235	0	GN	1	0	0	0	0	0	0	0	0	3	39.6057	1.4	47.8	153	81	85	1	133.667	78.6667	8.1	2.32667	1.72	36						0.529804	7.12108	1.9923	1.87219	0.934173	52.53	7	3	2	2	3	0	0	0	0	13.9333	0	13.9333	0
G236	0	DM	0	0	1	1	0	1	0	0	0	9	69.5003	51.5667	105.7	162	119	137	1	175.333	67	7.6	2.32667	1.38667	36	4.6	3.5	1.4	1.9	1	0.476397	3.42637	1.25629	0	1.26832	39.8209	6	5	7	3	2	1	10	0	0	13.6333	0	13.6333	0
G237	0	DM	0	0	1	1	0	0	0	0	0	8	66.883	7.06667	67.8	150	105	107	0	157.333	56.6667	10.1	2.33667	1.81	39	7.7	3.3	0.8	1.5	1.4	0.612137	8.3416	1.826	2.77112	1.16985	27.8266	5	2	7	6	5	7	26	1	1	14.3333	0	14.3333	0
G238	0	GN	0	0	1	0	0	0	0	0	0	5	57.1745	66.7	56.9	152	90	95	1	152.333	72.6667	8.2	2.23333	3.05667	42	5.7	2.7	0.5	1.2	1.3	0.697109	11.145	2.22635	0	1.37982	63.2146	5	5	4	15	9	3	9	0	0	14.1333	0	14.1333	0
G239	0	DM	0	0	1	0	0	1	0	0	0	8	70.8446	12.9	72.7	153	118	112	1	163.667	68.3333	10.1	2.20667	1.75667	40	7.7	3.5	1.2	1.7	1.3	0.457829	4.78864	2.82641	3.78292	1.13539	34.5006	5	2	5	16	18	9	59	0	0	13.6333	0	13.6333	0
G240	1	DM	0	0	1	0	1	1	0	0	0	9	65.5962	0.9	81.4	170	105	112	1	118.333	52	9.13333	2.34	1.85333	35	7.2	2.9	0.8	1.3	1.3	0.545089	5.57277	1.64611	7.31431	1.01766	20.5828	5	8	6	13	11	0	0	0	0	13.7333	0	13.7333	0
G241	1	Unknown	0	0	1	0	0	0	0	0	0	6	61.6482	49.3	69.5	176	97	100	1			8.9	2.30333	2.81667	22	5.2	4.1	1.5	2.4	1	0.701806	9.57878	2.03951	0.259425	1.44355	66.02	5	10	6	3	1	3	116	0	0	8.2241	1	8.2241	1
G242	1	Urology	0	0	0	0	0	0	0	1	0	7	81.3443	104.533	69.8	165	96	96	1	126	53.3333	11.6333	2.09667	1.36	36	6	4.6	1.2	2.2	1.9	0.513216	5.54678	2.1978	4.60563	1.09905	45.1107	5	3	6	4	1	0	0	0	0	14.0333	0	14.0333	0
G243	1	GN	0	0	0	1	0	0	0	0	0	5	59.3374	89.5667	57.6	162	90	94	1	145.667	104.667	14.6	2.18333	1.73	36	4.9	4.3	1	2.5	1.3	0.558866	6.87147	1.8181	0	1.02639	64.2741	5	8	5	5	8	1	10	0	0	13.8333	0	13.8333	0
G244	1	Unknown	0	0	0	0	0	0	0	0	0	4	66.3628	19.8667	83.8	169	108	103	1	128	69	8.83333	2.13667	2.24333	32	5.3	8.4	2	6.7	0.8	0.746736	10.8216	1.50043	0.444063	0.891054	57.7239	6	5	4	5	3	3	3	1	1	14.1333	0	14.1333	0
G245	1	GN	0	0	0	1	0	0	0	0	0	5	54.3326	81	71	150.5	112	100	1	137.667	67.6667	8.76667	2.29667	1.47667	29	4.7	4.3	0.4	1.5	2.7	0.585689	8.04863	1.771	0	1.14704	49.2552	3	10	7	16	18	5	23	0	0	6.5	1	6.5	1
G246	1	Urology	0	0	1	1	0	0	0	0	0	9	74.3436	9	67.8	167	91	95	1	137.333	67.3333	7.83333	2.25	1.63333	23	6.2	3.9	1.5	2.2	1			1.38863	0	0.773612	45.9415	6	11	6	4	2	6	13	0	0	14.0333	0	14.0333	0
G247	1	Urology	0	0	0	0	0	0	0	1	0	5	63.7016	58.4667	75.5	174	91	95	1	161.333	70.6667	8.66667	2.35667	1.74333	37	5.2	4.1	1.4	2.3	1.1	0.530469	5.33388	1.67945	0	0.9384	66.5101	4	13	3	17	16	0	0	0	0	13.7333	0	13.7333	0
G248	1	DM	0	0	1	1	0	0	0	0	0	8	67.4853	28.2667	60.9	156	74	76	0	139	57.6667	8.63333	2.27333	1.43667	32	6.1	4.7	1.7	2.7	1.2	0.662919	10.5448	1.32596	0	0.785956	48.837	5	8	7	3	3	2	9	0	0	14.1333	0	14.1333	0
G249	1	GN	1	0	0	0	0	0	0	0	0	5	69.3525	44.1	53	158	78.74	86.36	1	133.667	77.6667	10.8667	2.33667	0.986667	32	6.1	4.5	1.4	2.3	1.6	0.493625	5.25447	1.76387	1.30919	0.735351	54.84	5	4	6	3	7	4	21	2	2	13.9333	0	13.9333	0
G250	1	DM	1	0	1	0	0	0	0	0	0	7	64.0657	11.2667	79.8	167	104	108	1	169	96.3333	10.2667	2.42	1.47333	38	9.6	4.2	2.1	2.5	0.7	0.426964	3.45402	0.880768	0	0.79322	35.6409	6	2	6	8	5	0	0	0	0	13.6333	0	13.6333	0
G251	1	DM	0	0	1	0	0	0	0	0	0	7	69.9658	30.1333	78.6	165	119	114	0	167	77	9.03333	2.30333	1.65333	30	5.1	4	1.7	2.3	0.9	0.747258	11.1702	1.49628	0	0.962714	47.5881	5	5	6	9	2	3	7	0	0	14.1333	0	14.1333	0
G252	1	DM	0	0	1	0	0	0	0	0	0	4	46.8255	8.83333	95.8	172	116	112	0	141.333	78.3333	9.23333	2.08333	2.41667	32	7.1	5.2	1.2	3	1.7	0.665999	8.01148	2.1798	4.63472	1.32252	32.3508	7	4	3	8	7	0	0	0	0	13.9333	0	13.9333	0
G253	1	DM	0	0	1	0	0	0	0	0	0	6	69.3771	5.66667	79.7	165	106	105	1	118	62.3333	9.2	2.39667	1.74667	35	4.7	3.2	0.9	1.7	1.1	0.63466	7.29276	1.78185	4.1475	1.27368	36.4321	6	4	5	1	0	1	1	1	1	13.6333	0	13.6333	0
G254	1	DM	0	0	1	0	0	0	0	0	0	7	78.3518	0.8	69.4	168	108	112	0	143	64	8.9	2.445	1.26	36								2.03778	1.83586	1.02414	42.1377	6	6	6	13	2	5	14	0	0	13.9333	0	13.9333	0
G255	1	GN	0	0	0	0	0	0	0	0	0	3	55.9179	24.2667	77.2	164	113	106	1	128.333	76	9.9	2.29667	1.80667	36	6.7	3.7	4.4	1.1	0.6	0.779497	12.7553	1.255	2.26058	1.2053	42.0797	5	4	3	7	3	1	2	0	0	13.9333	0	13.9333	0
G256	1	DM	0	0	1	1	1	0	0	0	0	11	70.7981	64.1667	74.9	164	115	110	1	142.667	83.3333	10.6	2.42333	2.15	35	5.1	3.4	0.8	1.7	1.4	0.72307	11.0276	1.33228	0	1.18621	60.1967	5	3	6	17	4	2	18	0	0	10.1485	1	10.1485	1
G257	1	HTN	0	0	1	0	1	0	0	0	0	8	60.1615	19.3	69.1	166	94	96	1	148.333	81.3333	8.46667	2.29	1.45333	32	5.3	4.7	0.9	2.8	1.5	0.699973	9.90014	1.36608	0.629773	0.877961	60.8831	5	7	5	7	2	6	30	0	0	14.2333	0	14.2333	0
G258	1	HTN	0	0	0	0	0	0	0	0	0	2	42.6913	62.2667	77.6	178	95	90	1	175	107.667	7.53333	2.13667	2.65667	30	5.7	6.5	1.6	4.8	0.9	0.859039	14.2671	1.48267	0	1.45655	65.2801	7	4	2	11	14	0	0	0	0	13.8333	0	13.8333	0
G259	1	HTN	0	0	0	0	1	0	0	0	0	6	68.1314	71.0333	69.2	161.5	101	102	1	142.333	77.3333	9.96667	2.30667	1.88333	38	5.2	5.6	3.1	3.4	0.8	0.456799	4.96614	1.86396	0.332779	1.24301	66.9262	6	6	5	4	2	0	0	0	0	13.8333	0	13.8333	0
G260	1	GN	0	0	0	0	0	0	0	0	0	3	59.6194	97.5333	48.6	170	70	84	1	133.667	66	8.83333	2.19	1.18333	31	5.1	5.1	1.2	3.3	1.3	0.699387	11.3328	1.8036	0	0.562373	66.4583	4	18	3	2	2	0	0	0	0	14.0333	0	14.0333	0
G261	1	DM	0	0	1	0	0	0	0	0	0	6	64.3094	52.2	95.7	173	99	106	1	135	67.6667	10.5667	2.18	2.98667	32	7.4	4	1.2	3.1	0.9	0.712544	8.98601	0.996737	2.35801	0.992711	31.8163	4	9	6	4	3	9	138	1	1.01485	11.8244	1	11.8244	1
G262	1	Urology	0	0	0	0	0	0	0	0	0	5	78.4942	10.6333	72.6	169	100	103	1	177.333	90.3333	6.16667	2.23667	1.35	25	4.8	5.5	0.9	3.5	1.5	0.547736	5.83644	1.23667	0	0.72147	51.9785	6	6	16	7	4	4	77	2	2.49405	9.62292	1	9.62292	1
G263	0	GN	0	0	0	0	0	0	0	0	0	4	60.4052	122.267	44.6	152	77	86	1	154	87	10.7	2.25333	1.84	31	4.6	5.8	1.1	3.2	2.2	0.390036	3.56266	2.83862	0	1.18473	69.6543	6	9	3	3	4	2	22	0	0	14.3333	0	14.3333	0
G264	0	Unknown	1	0	0	0	0	0	0	0	0	4	55.655	44.7667	67.5	162	96	97	1	136.667	74	8.36667	2.24667	2.06	37	5.3	6.8	3.1	4.5	0.8	0.598328	7.05701	1.60993	0	1.22736	47.768	6	3	4	2	1	0	0	0	0	13.7333	0	13.7333	0
G265	0	GN	0	0	0	0	0	0	0	0	0	3	58.3874	12.2	55.3	160	93	97	1	135.667	81	9.6	2.34	2.3	36	4.3	7.6	2.2	4.8	1.9	0.677396	11.1045	1.7374	0.158149	1.23633	54.9861	6	1	6	3	2	1	1	1	1	14.3333	0	14.3333	0
G266	0	DM	0	0	1	0	0	1	0	0	0	8	75.3347	41.3333		158	93	94	0	180.333	79	9.46667	2.51333	1.79333	29	10.4	3.7	1.9	1.7	1.2	0.555786	6.38483	2.66182	0	1.18943	49.6167	3	17	9	21	23	12	135	1	1	14.1333	0	14.1333	0
G267	0	DM	1	0	1	1	0	0	0	0	0	10	71.9562	28.5333	60.1	144	97	107	1	170.667	72.6667	8.7	2.46333	1.51	32	8.6	4.4	2	1.8	1.7	0.725282	12.8552	2.01934	0	1.16196	49.0986	5	7	8	9	1	4	28	2	2.98755	8.03333	1	8.03333	1
[truncated: 2 more columns]
